# Supplementary material for: In Situ Observation of Electron-Beam-Induced Formation of Nano-Structures in PbTe
Source: Nanomaterials (Basel). 2021 Jan 10;11(1):163. doi: 10.3390/nano11010163 (PMC7828000; doi:10.3390/nano11010163)
Supplement: Supplementary file 1 [file nanomaterials-11-00163-s001.zip]

Archive with 2 entries (2 files):
- Supplementary_Video_1_depletion_crystal.mp4
- Supplementary_Video_2_nanobar_formation.mp4
